# Supplementary material for: Upregulated WTAP expression in colorectal cancer correlates with tumor site and differentiation
Source: PLoS One. 2022 Feb 10;17(2):e0263749. doi: 10.1371/journal.pone.0263749 (PMC8830637; doi:10.1371/journal.pone.0263749)
Supplement: S1 Table — (XLS) [file pone.0263749.s001.xls]

## Sheet: CRC
No.	WTAP	group	Sex	Age (years)	Tumor site	differentiation	LN metastasis	Depth of invasion	stage	OS(month)	OS event	RFS(month)	RFS event
1	0	1	2	25	2	3	2	3	3	14	1	11	1
2	0	1	2	36	2	2	2	4	3	60	0	60	0
3	0	1	2	41	3	3	2	2	3	60	0	60	0
4	0	1	1	47	3	3	2	3	3	29	1	19	1
5	0	1	1	48	3	3	2	3	3	31	1	13	1
6	0	1	2	67	3	3	2	3	3	60	0	60	0
7	0	1	1	68	1	2	2	4	3
8	0	1	1	71	1	2	1	4	2	60	0	60	0
9	0	1	2	71	3	3	2	4	4
10	0	1	2	77	1	2	2	4	3	60	0	60	0
11	1+	1	2	29	1	3	1	3	2	60	0	60	0
12	1+	1	1	34	2	2	2	4	3	60	0	60	0
13	1+	1	1	37	3	2	1	4	4
14	1+	1	1	38	1	2	1	4	2	60	0	60	0
15	1+	1	1	41	1	3	2	4	3
16	1+	1	2	42	2	2	2	4	3	60	0	11	1
17	1+	1	1	48	1	2	1	4	2
18	1+	1	1	49	3	3	1	3	2	20	1	14	1
19	1+	1	2	50	2	3	1	3	2	60	0	60	0
20	1+	1	1	51	3	3	2	2	3
21	1+	1	1	53	1	2	1	4	2	60	0	60	0
22	1+	1	2	54	1	2	1	4	2	60	0	60	0
23	1+	1	1	55	3	2	1	3	2	53	1	15	1
24	1+	1	1	55	3	2	2	4	3	60	0	60	0
25	1+	1	2	56	1	2	1	1	1	60	0	60	0
26	1+	1	2	56	2	2	1	3	2	60	0	60	0
27	1+	1	1	57	1	2	1	4	2	60	0	60	0
28	1+	1	2	58	1	2	1	4	2	60	0	60	0
29	1+	1	1	58	3	2	2	4	4
30	1+	1	1	59	3	1	1	3	2	60	0	60	0
31	1+	1	2	59	3	3	2	3	3	60	0	60	0
32	1+	1	2	59	3	2	2	4	3	21	1	17	1
33	1+	1	2	60	2	2	2	3	4
34	1+	1	2	61	3	2	1	3	2	60	0	60	0
35	1+	1	1	62	3	2	1	3	2	60	0	60	0
36	1+	1	2	63	1	3	2	4	3
37	1+	1	1	64	3	2	2	3	3	53	1	29	1
38	1+	1	2	64	3	2	2	4	3
39	1+	1	1	65	3	2	1	4	2
40	1+	1	1	66	1	2	1	3	2	60	0	60	0
41	1+	1	1	66	3	2	1	4	2	60	0	60	0
42	1+	1	1	67	3	3	2	4	3	60	0	60	0
43	1+	1	1	68	3	2	1	2	1	60	0	60	0
44	1+	1	1	68	3	2	1	3	2	60	0	60	0
45	1+	1	1	68	3	2	2	3	3
46	1+	1	1	69	1	2	1	4	2	60	0	60	0
47	1+	1	1	69	3	2	1	3	4
48	1+	1	1	69	3	2	2	4	3
49	1+	1	2	69	1	2	2	4	3	20	1	18	1
50	1+	1	1	70	1	3	1	3	2
51	1+	1	1	71	1	2	1	4	2
52	1+	1	2	71	2	2	2	4	3	30	1	18	1
53	1+	1	1	72	3	1	1	3	2	42	1	21	1
54	1+	1	1	73	3	2	2	4	3	60	0	58	1
55	1+	1	2	74	2	2	1	2	1	60	0	60	0
56	1+	1	1	74	3	2	1	2	1	60	0	60	0
57	1+	1	2	75	3	2	2	4	3	38	1	31	1
58	1+	1	1	75	1	3	2	4	3
59	1+	1	1	76	1	2	1	3	2
60	1+	1	2	76	3	3	2	4	3	60	0	60	0
61	1+	1	1	77	3	2	1	4	2	60	0	60	0
62	1+	1	1	77	3	2	2	4	4
63	1+	1	2	78	1	2	2	4	3	60	0	60	0
64	1+	1	2	78	3	3	2	3	4
65	1+	1	1	79	1	2	1	3	2	60	0	29	1
66	1+	1	1	79	1	3	1	4	2	60	0	53	1
67	1+	1	2	80	2	2	1	3	2	57	1	43	1
68	1+	1	1	82	1	2	2	4	3	11	1	10	1
69	1+	1	2	83	1	3	2	4	3
70	1+	1	1	84	1	2	1	3	2	60	0	60	0
71	1+	1	2	84	3	2	2	4	3	60	0	60	0
72	1+	1	2	88	3	2	2	4	3	60	0	60	0
73	2+	2	2	24	1	2	1	3	2	60	0	60	0
74	2+	2	1	31	2	2	2	4	4
75	2+	2	1	34	3	2	2	3	3	39	1	31	1
76	2+	2	2	39	1	1	2	4	3	60	0	60	0
77	2+	2	2	41	2	1	1	3	2	60	0	60	0
78	2+	2	2	41	1	3	2	4	3	60	0	49	1
79	2+	2	1	43	2	2	2	4	3
80	2+	2	2	43	3	2	2	3	3	37	1	28	1
81	2+	2	1	44	3	2	2	3	3	60	0	60	0
82	2+	2	2	44	3	2	2	3	3	60	0	60	0
83	2+	2	1	47	3	3	2	2	4
84	2+	2	1	48	3	2	1	3	2	60	0	60	0
85	2+	2	1	49	3	3	2	3	3	60	0	60	0
86	2+	2	1	50	3	2	1	4	2	60	0	60	0
87	2+	2	2	50	3	2	2	2	3	60	0	60	0
88	2+	2	2	51	1	2	1	3	2	60	0	60	0
89	2+	2	2	51	3	2	1	3	2	60	0	60	0
90	2+	2	2	51	3	3	2	4	4
91	2+	2	1	51	3	2	2	3	3	60	0	24	1
92	2+	2	1	53	1	2	1	4	2	60	0	60	0
93	2+	2	2	53	3	2	1	3	2	60	0	60	0
94	2+	2	2	53	2	2	2	4	4
95	2+	2	2	53	3	3	2	3	3
96	2+	2	1	54	2	3	1	3	2
97	2+	2	2	55	3	2	1	1	1	60	0	60	0
98	2+	2	2	55	3	2	1	2	1	60	0	60	0
99	2+	2	1	55	3	1	1	3	2	60	0	60	0
100	2+	2	1	56	1	2	1	3	2	26	1	11	1
101	2+	2	2	56	2	2	1	3	2	60	0	60	0
102	2+	2	1	56	3	2	2	2	3	60	0	60	0
103	2+	2	1	56	3	2	2	4	3	60	0	60	0
104	2+	2	2	56	3	3	2	4	3	60	0	20	1
105	2+	2	1	57	1	2	1	3	2	60	0	14	1
106	2+	2	1	57	3	2	1	3	2	60	0	29	1
107	2+	2	2	57	1	2	2	4	3	60	0	60	0
108	2+	2	1	57	3	1	2	4	3	60	0	39	1
109	2+	2	1	58	1	2	1	3	2	60	0	25	1
110	2+	2	1	58	1	2	1	4	4
111	2+	2	1	59	1	2	1	2	1	60	0	60	0
112	2+	2	1	59	2	2	1	4	4
113	2+	2	1	59	3	2	1	2	1	60	0	60	0
114	2+	2	1	59	3	2	1	3	2	60	0	60	0
115	2+	2	1	59	2	3	2	4	3	16	1	14	1
116	2+	2	1	61	3	3	2	2	3
117	2+	2	2	62	1	2	1	3	2	60	0	60	0
118	2+	2	2	62	2	2	1	4	2	60	0	60	0
119	2+	2	1	62	2	2	2	4	3	60	0	60	0
120	2+	2	2	62	3	2	2	3	3	60	0	60	0
121	2+	2	1	62	3	2	2	4	4
122	2+	2	1	63	1	2	1	4	2	60	0	60	0
123	2+	2	1	63	3	2	1	2	1
124	2+	2	1	63	3	2	2	4	3	60	0	9	1
125	2+	2	1	64	1	2	1	2	1	60	0	60	0
126	2+	2	2	64	3	2	1	2	1	60	0	60	0
127	2+	2	1	64	3	2	1	4	2	60	0	60	0
128	2+	2	1	64	1	3	2	4	3	60	0	11	1
129	2+	2	1	64	1	3	2	4	3	60	0	60	0
130	2+	2	1	65	1	2	1	2	1	60	0	60	0
131	2+	2	1	65	1	2	1	3	2
132	2+	2	2	65	1	2	1	3	2
133	2+	2	1	66	1	2	1	4	2	60	0	60	0
134	2+	2	1	66	3	2	2	3	3	60	0	60	0
135	2+	2	2	66	2	2	2	4	4
136	2+	2	2	67	3	2	1	2	1	60	0	60	0
137	2+	2	1	68	3	2	1	4	2	60	0	60	0
138	2+	2	1	68	3	2	1	3	2	60	0	60	0
139	2+	2	1	68	3	2	2	4	3	24	1	17	1
140	2+	2	2	68	2	2	2	3	3
141	2+	2	2	69	1	2	1	1	1	60	0	60	0
142	2+	2	2	69	3	2	1	2	1	60	0	34	1
143	2+	2	1	69	3	2	2	2	3	60	0	60	0
144	2+	2	1	70	3	2	1	2	1	60	0	60	0
145	2+	2	1	70	3	2	1	3	2	60	0	60	0
146	2+	2	1	70	3	2	1	3	2
147	2+	2	1	70	3	2	1	3	2	60	0	60	0
148	2+	2	1	71	1	2	1	4	2	60	0	60	0
149	2+	2	1	71	2	1	1	4	2	60	0	60	0
150	2+	2	1	71	3	2	2	4	4
151	2+	2	1	72	3	3	1	3	2	21	1	8	1
152	2+	2	1	72	3	2	1	3	2	60	0	60	1
153	2+	2	1	73	2	2	1	4	2	60	0	60	0
154	2+	2	1	73	3	2	1	1	1
155	2+	2	1	74	2	2	1	3	2	60	0	60	0
156	2+	2	1	74	2	2	1	4	2	36	1	24	1
157	2+	2	1	74	3	2	1	1	1	60	0	60	0
158	2+	2	1	74	3	2	1	3	2	60	0	60	0
159	2+	2	1	74	3	2	1	4	2	15	1	11	1
160	2+	2	2	74	3	2	2	4	3
161	2+	2	1	74	2	2	2	3	3
162	2+	2	1	75	1	2	1	2	1	60	0	60	0
163	2+	2	2	75	1	1	1	3	2	60	0	60	0
164	2+	2	1	75	2	2	1	4	2	60	0	60	0
165	2+	2	1	75	3	1	1	2	1
166	2+	2	1	75	3	1	1	3	2	22	1	13	1
167	2+	2	1	75	3	2	2	1	3	60	0	60	0
168	2+	2	2	75	3	2	2	2	3	36	1	20	1
169	2+	2	2	75	2	2	2	3	3	60	0	60	0
170	2+	2	2	75	1	3	2	4	4
171	2+	2	2	76	1	2	1	4	2	60	0	60	0
172	2+	2	1	76	3	2	1	3	2	60	0	60	0
173	2+	2	1	76	2	2	2	3	3
174	2+	2	2	76	1	3	2	4	3	60	0	60	0
175	2+	2	1	76	2	2	2	4	3	60	0	60	0
176	2+	2	2	77	1	2	1	2	1
177	2+	2	1	77	3	2	1	4	2	60	0	60	0
178	2+	2	1	78	1	2	1	4	2
179	2+	2	2	78	1	2	1	4	2
180	2+	2	1	78	2	2	1	4	2	60	0	60	0
181	2+	2	2	78	3	2	1	2	1	60	0	60	0
182	2+	2	2	78	3	2	2	3	3
183	2+	2	1	79	3	2	1	2	1	60	0	60	0
184	2+	2	1	79	2	2	1	4	2
185	2+	2	1	79	3	2	2	3	3	60	0	60	0
186	2+	2	1	79	3	2	2	3	3	40	1	40	1
187	2+	2	2	80	1	1	1	4	2	60	0	54	1
188	2+	2	1	80	1	2	1	4	2
189	2+	2	1	80	1	2	1	4	2	60	0	60	0
190	2+	2	2	80	3	1	1	2	1	60	0	60	0
191	2+	2	2	80	3	2	1	2	1	60	0	60	0
192	2+	2	1	80	3	2	1	4	2	60	0	60	0
193	2+	2	1	80	2	2	2	3	3
194	2+	2	1	81	1	2	1	4	2	60	0	54	1
195	2+	2	1	81	3	2	2	4	3	36	1	10	1
196	2+	2	2	81	3	3	2	3	4
197	2+	2	1	82	3	2	1	2	1	60	0	58	1
198	2+	2	2	82	3	2	1	3	2	18	1	10	1
199	2+	2	1	82	3	2	1	3	2
200	2+	2	1	82	3	2	1	3	2	45	1	19	1
201	2+	2	2	82	2	2	2	3	3	60	0	60	0
202	2+	2	1	82	2	2	2	3	3	45	1	42	1
203	2+	2	1	83	1	1	1	3	2
204	2+	2	1	83	2	2	1	3	2
205	2+	2	2	84	3	2	2	4	3
206	2+	2	2	85	1	2	1	3	2	20	1	14	1
207	2+	2	1	85	3	2	2	4	3	21	1	12	1
208	2+	2	1	86	1	2	1	4	2
209	2+	2	1	86	1	2	2	4	3	60	0	60	0
210	2+	2	2	87	3	2	1	3	2	60	0	27	1
211	2+	2	2	94	1	2	1	4	2	15	1	7	1
212	3+	2	2	31	3	1	1	3	2	39	1	29	1
213	3+	2	2	40	3	2	1	4	2
214	3+	2	2	41	2	2	2	4	4
215	3+	2	2	42	3	2	1	3	2	60	0	60	0
216	3+	2	1	44	3	2	2	4	3	60	0	42	1
217	3+	2	2	46	3	2	1	2	1	60	0	60	0
218	3+	2	2	46	3	3	1	2	1
219	3+	2	1	46	2	2	1	4	2	60	0	60	0
220	3+	2	1	48	1	2	1	4	2	60	0	60	0
221	3+	2	1	49	3	1	1	1	1
222	3+	2	2	49	1	2	2	3	3	60	0	60	0
223	3+	2	1	52	2	1	1	1	1	60	0	60	0
224	3+	2	2	53	3	2	2	4	3	60	0	60	0
225	3+	2	1	54	2	2	2	4	3	60	0	26	1
226	3+	2	1	55	1	1	1	4	2	60	0	60	0
227	3+	2	2	55	2	2	1	3	2
228	3+	2	1	55	1	2	2	3	3	60	0	60	0
229	3+	2	1	55	3	1	2	2	3	60	0	60	0
230	3+	2	1	56	3	2	2	3	3	60	0	60	0
231	3+	2	1	56	3	2	2	3	3
232	3+	2	2	56	2	2	2	3	3	43	1	24	1
233	3+	2	2	56	1	2	2	4	3	60	0	60	0
234	3+	2	1	56	3	2	2	4	3	31	1	22	1
235	3+	2	2	57	2	2	1	4	2	60	0	60	0
236	3+	2	2	57	3	2	1	3	2
237	3+	2	1	57	3	1	1	3	2	60	0	11	1
238	3+	2	1	57	3	2	2	4	3	57	1	29	1
239	3+	2	2	57	3	2	2	3	3	46	1	39	1
240	3+	2	1	57	2	2	2	4	3	21	1	15	1
241	3+	2	1	57	3	3	2	4	3
242	3+	2	1	58	2	2	1	3	2	60	0	60	0
243	3+	2	1	58	2	2	1	4	2	47	1	10	1
244	3+	2	2	58	3	2	2	2	3	60	0	60	0
245	3+	2	1	58	2	2	2	4	3	60	0	60	0
246	3+	2	2	59	3	2	1	4	2
247	3+	2	1	59	3	2	2	2	3	60	0	60	0
248	3+	2	2	59	3	2	2	2	3	60	0	60	0
249	3+	2	2	59	1	3	2	3	3
250	3+	2	2	60	2	2	1	4	2
251	3+	2	1	60	3	2	1	2	1	60	0	60	0
252	3+	2	1	60	3	2	1	3	2	60	0	60	0
253	3+	2	1	60	3	2	2	3	3
254	3+	2	2	60	2	2	2	3	3
255	3+	2	1	61	3	1	1	3	2	60	0	60	0
256	3+	2	2	62	3	1	1	4	4
257	3+	2	1	62	3	2	1	3	2	60	0	60	0
258	3+	2	2	62	1	2	2	2	4
259	3+	2	2	63	1	2	1	3	2	60	0	60	0
260	3+	2	2	63	3	2	1	3	2	60	0	60	0
261	3+	2	1	63	3	2	1	4	2
262	3+	2	2	63	1	2	2	4	3
263	3+	2	2	64	3	2	1	2	1	37	1	12	1
264	3+	2	2	64	3	2	1	2	1	60	0	60	0
265	3+	2	2	64	3	1	1	2	1	60	0	60	0
266	3+	2	2	64	3	2	2	3	3	60	0	60	0
267	3+	2	2	65	2	2	1	4	2	39	1	24	1
268	3+	2	2	65	3	2	1	2	1	60	0	60	0
269	3+	2	1	65	3	1	1	4	2
270	3+	2	1	65	3	2	1	3	2	53	1	24	1
271	3+	2	1	65	2	2	2	4	4
272	3+	2	1	65	1	2	2	4	3
273	3+	2	2	65	1	2	2	3	3	60	0	36	1
274	3+	2	2	65	3	2	2	2	3
275	3+	2	2	66	3	1	1	1	1
276	3+	2	1	67	1	2	1	3	2	60	0	60	0
277	3+	2	2	67	3	2	1	3	2	60	0	60	0
278	3+	2	1	67	3	2	1	4	2
279	3+	2	1	67	3	2	2	4	3	34	1	14	1
280	3+	2	2	68	3	2	1	2	1	60	0	60	0
281	3+	2	1	68	3	2	1	2	1	60	0	60	0
282	3+	2	2	68	3	2	1	3	2	60	0	60	0
283	3+	2	2	68	3	2	2	2	3
284	3+	2	2	69	3	2	2	3	3	60	0	60	0
285	3+	2	1	69	2	2	2	4	3	60	0	60	0
286	3+	2	2	69	3	2	2	4	3	60	0	60	0
287	3+	2	1	69	2	2	2	3	3	26	1	24	1
288	3+	2	1	70	2	2	1	4	2	60	0	60	0
289	3+	2	1	71	1	2	2	4	3	60	0	60	0
290	3+	2	1	72	1	2	1	4	4
291	3+	2	2	72	3	2	1	2	1	60	0	60	0
292	3+	2	1	72	3	2	1	3	2	60	0	60	0
293	3+	2	2	72	3	2	1	4	2	36	1	30	1
294	3+	2	1	72	3	2	1	3	2
295	3+	2	1	72	2	2	2	4	3	60	0	60	0
296	3+	2	1	72	2	2	2	3	3	47	1	22	1
297	3+	2	2	72	2	3	2	3	4
298	3+	2	2	73	2	1	1	1	1
299	3+	2	1	73	2	1	1	3	2	60	0	60	0
300	3+	2	1	73	2	1	1	4	2
301	3+	2	1	73	3	1	2	1	3	60	0	60	0
302	3+	2	1	73	2	2	2	4	3	60	0	60	0
303	3+	2	1	73	3	2	2	3	3
304	3+	2	1	73	2	2	2	3	3
305	3+	2	1	73	1	2	2	4	4
306	3+	2	2	74	2	2	1	3	2
307	3+	2	1	74	3	2	1	2	1	60	0	60	0
308	3+	2	1	74	2	1	2	2	3	60	0	60	0
309	3+	2	2	74	3	2	2	2	3	60	0	60	0
310	3+	2	2	74	3	2	2	4	3
311	3+	2	1	75	2	1	1	1	1	60	0	60	0
312	3+	2	1	75	3	2	1	2	1
313	3+	2	1	75	2	2	2	3	3	60	1	45	1
314	3+	2	1	76	2	1	1	4	2
315	3+	2	1	76	2	2	1	3	2	60	0	60	0
316	3+	2	1	76	3	1	1	3	2	60	0	60	0
317	3+	2	2	76	3	1	1	3	2	38	1	14	1
318	3+	2	2	76	3	2	1	3	2
319	3+	2	1	76	3	2	1	4	2
320	3+	2	2	76	3	2	2	3	3	60	0	60	0
321	3+	2	2	76	2	2	2	4	3	60	0	60	0
322	3+	2	2	76	2	2	2	3	3	52	1	40	1
323	3+	2	1	76	3	2	2	3	4
324	3+	2	2	76	1	3	2	4	3
325	3+	2	2	77	3	2	1	2	1
326	3+	2	1	77	3	2	1	3	2	60	0	60	0
327	3+	2	1	77	3	2	1	3	2	60	0	59	1
328	3+	2	2	77	3	2	2	3	3
329	3+	2	1	77	1	2	2	4	3	25	1	21	1
330	3+	2	2	78	1	2	1	4	2	60	0	60	0
331	3+	2	2	78	2	2	1	3	2	19	1	13	1
332	3+	2	2	78	3	2	2	4	3	60	0	60	0
333	3+	2	2	78	2	2	2	4	3
334	3+	2	1	78	3	2	2	4	3	60	0	60	0
335	3+	2	1	78	2	2	2	4	3	23	1	8	1
336	3+	2	1	78	2	2	2	4	3	18	1	14	1
337	3+	2	2	78	2	3	2	4	4
338	3+	2	2	79	1	2	1	3	2	60	0	60	0
339	3+	2	2	79	2	2	1	4	2
340	3+	2	2	79	3	2	1	2	1	41	1	39	1
341	3+	2	2	79	3	2	1	2	1
342	3+	2	1	79	3	2	1	3	2
343	3+	2	1	79	3	2	2	3	3	60	0	60	0
344	3+	2	1	79	3	2	2	3	3	60	0	60	0
345	3+	2	1	80	3	2	2	4	3	44	1	31	1
346	3+	2	1	81	3	1	1	2	1	60	0	60	0
347	3+	2	1	81	3	2	2	4	4
348	3+	2	2	81	2	2	2	4	3
349	3+	2	1	81	1	2	2	4	3	29	1	15	1
350	3+	2	2	82	1	2	1	4	2	60	0	60	0
351	3+	2	2	82	3	2	1	3	2	60	0	60	0
352	3+	2	1	82	3	2	1	4	2
353	3+	2	1	82	3	2	1	4	2	60	0	60	0
354	3+	2	1	82	3	2	1	4	2	60	0	60	0
355	3+	2	2	82	3	2	1	3	2
356	3+	2	1	82	3	2	1	4	2
357	3+	2	1	82	1	2	2	3	3	24	1	23	1
358	3+	2	2	83	1	2	1	4	2	60	1	42	1
359	3+	2	2	83	2	2	1	3	2	60	0	60	0
360	3+	2	1	83	2	2	1	4	2	60	0	60	0
361	3+	2	2	83	1	2	2	3	4
362	3+	2	1	83	2	2	2	4	4
363	3+	2	1	84	2	1	1	1	1
364	3+	2	1	84	1	1	2	3	3	60	0	60	0
365	3+	2	1	85	3	2	1	3	2	60	0	60	0
366	3+	2	2	85	3	2	2	4	3
367	3+	2	2	85	3	2	2	3	3	60	0	7	1
368	3+	2	1	86	3	1	1	3	2	60	0	60	0
369	3+	2	2	86	1	2	2	4	3	20	1	11	1
370	3+	2	1	87	1	3	2	3	3
371	3+	2	2	88	2	3	1	4	4
372	3+	2	2	88	2	2	1	4	2	57	1	50	1
373	3+	2	1	88	2	2	1	2	1	60	0	60	0
374	3+	2	1	90	2	2	2	4	3
375	3+	2	2	93	3	1	2	3	3	60	0	60	0

## Sheet: normal 
No.	Normal WTAP	group
1	1+	1
2	1+	1
3	1+	1
4	1+	1
5	1+	1
6	1+	1
7	1+	1
8	1+	1
9	1+	1
10	1+	1
11	1+	1
12	1+	1
13	1+	1
14	1+	1
15	1+	1
16	1+	1
17	1+	1
18	1+	1
19	1+	1
20	1+	1
21	1+	1
22	1+	1
23	1+	1
24	1+	1
25	1+	1
26	1+	1
27	1+	1
28	1+	1
29	1+	1
30	1+	1
31	1+	1
32	1+	1
33	1+	1
34	1+	1
35	1+	1
36	1+	1
37	1+	1
38	1+	1
39	1+	1
40	1+	1
41	1+	1
42	1+	1
43	1+	1
44	1+	1
45	1+	1
46	1+	1
47	1+	1
48	1+	1
49	1+	1
50	1+	1
51	1+	1
52	1+	1
53	1+	1
54	1+	1
55	1+	1
56	1+	1
57	1+	1
58	1+	1
59	1+	1
60	1+	1
61	1+	1
62	1+	1
63	1+	1
64	1+	1
65	1+	1
66	2+	2
67	2+	2
68	2+	2
69	2+	2
70	2+	2
71	2+	2
72	2+	2
73	2+	2
74	2+	2
75	2+	2
76	2+	2
77	2+	2
78	2+	2
79	2+	2
80	2+	2
81	2+	2

## Sheet: adenomas
No.	adenomas WTAP	group
1	0	1
2	0	1
3	0	1
4	0	1
5	0	1
6	0	1
7	0	1
8	0	1
9	0	1
10	0	1
11	0	1
12	1+	1
13	1+	1
14	1+	1
15	1+	1
16	1+	1
17	1+	1
18	1+	1
19	1+	1
20	1+	1
21	1+	1
22	1+	1
23	1+	1
24	1+	1
25	1+	1
26	1+	1
27	1+	1
28	1+	1
29	1+	1
30	1+	1
31	1+	1
32	1+	1
33	1+	1
34	1+	1
35	1+	1
36	1+	1
37	1+	1
38	1+	1
39	1+	1
40	1+	1
41	1+	1
42	1+	1
43	1+	1
44	1+	1
45	1+	1
46	2+	2
47	2+	2
48	2+	2
49	2+	2
50	2+	2
51	2+	2
52	2+	2
53	2+	2
54	2+	2
55	2+	2
56	2+	2
57	2+	2
58	2+	2
