# Supplementary material for: Upregulated WTAP expression in colorectal cancer correlates with tumor site and differentiation
Source: PLoS One. 2022 Feb 10;17(2):e0263749. doi: 10.1371/journal.pone.0263749 (PMC8830637; doi:10.1371/journal.pone.0263749)
Supplement: S2 Table — (XLS) [file pone.0263749.s002.xls]

## Sheet: CRC
No.	WTAP	WTAP group	METTL14	METTL14 group	METTL3	METTL3 group
1	2+	2	0	1	0	1
2	2+	2	0	1	0	1
3	2+	2	0	1	0	1
4	2+	2	0	1	0	1
5	2+	2	0	1	0	1
6	3+	2	0	1	0	1
7	3+	2	0	1	0	1
8	2+	2	0	1	1+	1
9	2+	2	0	1	1+	1
10	3+	2	0	1	1+	1
11	3+	2	0	1	1+	1
12	3+	2	0	1	1+	1
13	1+	1	0	1	2+	2
14	3+	2	0	1	2+	2
15	3+	2	0	1	2+	2
16	1+	1	1+	1	0	1
17	1+	1	1+	1	0	1
18	2+	2	1+	1	0	1
19	2+	2	1+	1	0	1
20	2+	2	1+	1	0	1
21	3+	2	1+	1	0	1
22	3+	2	1+	1	0	1
23	0	1	1+	1	1+	1
24	0	1	1+	1	1+	1
25	1+	1	1+	1	1+	1
26	1+	1	1+	1	1+	1
27	1+	1	1+	1	1+	1
28	1+	1	1+	1	1+	1
29	2+	2	1+	1	1+	1
30	2+	2	1+	1	1+	1
31	2+	2	1+	1	1+	1
32	2+	2	1+	1	1+	1
33	2+	2	1+	1	1+	1
34	2+	2	1+	1	1+	1
35	2+	2	1+	1	1+	1
36	2+	2	1+	1	1+	1
37	2+	2	1+	1	1+	1
38	2+	2	1+	1	1+	1
39	2+	2	1+	1	1+	1
40	3+	2	1+	1	1+	1
41	3+	2	1+	1	1+	1
42	3+	2	1+	1	1+	1
43	3+	2	1+	1	1+	1
44	3+	2	1+	1	1+	1
45	3+	2	1+	1	1+	1
46	3+	2	1+	1	1+	1
47	3+	2	1+	1	1+	1
48	1+	1	1+	1	2+	2
49	1+	1	1+	1	2+	2
50	1+	1	1+	1	2+	2
51	2+	2	1+	1	2+	2
52	2+	2	1+	1	2+	2
53	2+	2	1+	1	2+	2
54	2+	2	1+	1	2+	2
55	3+	2	1+	1	2+	2
56	3+	2	1+	1	2+	2
57	3+	2	1+	1	2+	2
58	3+	2	1+	1	2+	2
59	3+	2	1+	1	2+	2
60	3+	2	1+	1	2+	2
61	3+	2	1+	1	2+	2
62	3+	2	1+	1	2+	2
63	3+	2	1+	1	2+	2
64	3+	2	1+	1	2+	2
65	3+	2	1+	1	2+	2
66	3+	2	1+	1	2+	2
67	1+	1	2+	2	2+	2
68	1+	1	2+	2	2+	2
69	1+	1	2+	2	2+	2
70	1+	1	2+	2	2+	2
71	2+	2	2+	2	2+	2
72	2+	2	2+	2	2+	2
73	2+	2	2+	2	2+	2
74	2+	2	2+	2	2+	2
75	2+	2	2+	2	2+	2
76	2+	2	2+	2	2+	2
77	2+	2	2+	2	2+	2
78	2+	2	2+	2	2+	2
79	2+	2	2+	2	2+	2
80	2+	2	2+	2	2+	2
81	2+	2	2+	2	2+	2
82	2+	2	2+	2	2+	2
83	2+	2	2+	2	2+	2
84	2+	2	2+	2	2+	2
85	2+	2	2+	2	2+	2
86	2+	2	2+	2	2+	2
87	2+	2	2+	2	2+	2
88	3+	2	2+	2	2+	2
89	3+	2	2+	2	2+	2
90	3+	2	2+	2	2+	2
91	3+	2	2+	2	2+	2
92	3+	2	2+	2	2+	2
93	3+	2	2+	2	2+	2
94	3+	2	2+	2	2+	2
95	3+	2	2+	2	2+	2
96	3+	2	2+	2	2+	2
97	3+	2	2+	2	3+	2
98	3+	2	2+	2	3+	2
99	3+	2	2+	2	3+	2
100	2+	2	3+	2	1+	1
101	2+	2	3+	2	2+	2
102	3+	2	3+	2	2+	2
103	3+	2	3+	2	2+	2
104	3+	2	3+	2	2+	2
105	3+	2	3+	2	2+	2
106	3+	2	3+	2	2+	2
107	2+	2	3+	2	3+	2
108	2+	2	3+	2	3+	2
109	2+	2	3+	2	3+	2
110	2+	2	3+	2	3+	2
111	3+	2	3+	2	3+	2
112	3+	2	3+	2	3+	2
113	3+	2	3+	2	3+	2
114	3+	2	3+	2	3+	2
